# Supplementary material for: Group empathy for pain is stronger than individual empathy for pain in the auditory modality
Source: Soc Cogn Affect Neurosci. 2024 Oct 17;19(1):nsae074. doi: 10.1093/scan/nsae074 (PMC11523625; doi:10.1093/scan/nsae074)
Supplement: nsae074_Supp [file nsae074_supp.zip]

Archive with 5 entries (5 files):
- nsae074_Supp/scan-24-145-File007.docx
- nsae074_Supp/scan-24-145-File008.docx
- nsae074_Supp/scan-24-145-File009.docx
- nsae074_Supp/scan-24-145-File010.docx
- nsae074_Supp/scan-24-145-File011.docx
